# Supplementary material for: Trends in Healthcare-Associated Infections Prevalence and Risk Factors: Repeated Point Prevalence Survey in a Milan Tertiary Hospital (2022–2025)
Source: Antibiotics (Basel). 2026 Jun 27;15(7):641. doi: 10.3390/antibiotics15070641 (PMC13405686; doi:10.3390/antibiotics15070641)
Supplement: Supplementary file 1 [file antibiotics-15-00641-s001.zip]

Archive with 1 entries (1 files):
- antibiotics-4370335-supplementary.pdf
